# Supplementary material for: Association of Alpha-1 Antitrypsin Pi*Z Allele Frequency and Progressive Liver Fibrosis in Two Chronic Hepatitis C Cohorts
Source: J Clin Med. 2022 Dec 29;12(1):253. doi: 10.3390/jcm12010253 (PMC9821389; doi:10.3390/jcm12010253)
Supplement: Supplementary file 1 [file jcm-12-00253-s001.zip]

Archive with 1 entries (1 files):
- jcm-2094079-SI.pdf
